# Supplementary material for: Follicle Stimulating Hormone is an accurate predictor of azoospermia in childhood cancer survivors
Source: PLoS One. 2017 Jul 20;12(7):e0181377. doi: 10.1371/journal.pone.0181377 (PMC5519149; doi:10.1371/journal.pone.0181377)
Supplement: S1 Table — (XLS) [file pone.0181377.s002.xls]

## Sheet: FSH data Lancet360-2002
Patient	Sconc	FSH	Class
1	0	19.9248	1
2	0	30.1015	1
3	0	15.2293	1
4	0	25.1799	1
5	0	35.7815	1
6	0	19.3147	1
7	0	35.3382	1
8	0	15.8697	1
9	0	23.8064	1
10	0	24.9033	1
11	0.55	11.7	0
12	4.55	9.6	0
13	5.75	2.1	0
14	12.45	5.6	0
15	14.75	3.9	0
16	19.1	2.4	0
17	20.29	8.9	0
18	20.3	3.3	0
19	21	15.4	0
20	24.65	9.3	0
21	33.75	5	0
22	37.1	2.9	0
23	42	7.2	0
24	53	5.4	0
25	66.25	19.9	0
26	77	8	0
27	85	8.4	0
28	94.83	4.6	0
29	103.5	2.1	0
30	113.25	2.1	0
31	125.25	6	0
32	145	2.9	0
33	230	6.2	0
