# Supplementary material for: Follicle Stimulating Hormone is an accurate predictor of azoospermia in childhood cancer survivors
Source: PLoS One. 2017 Jul 20;12(7):e0181377. doi: 10.1371/journal.pone.0181377 (PMC5519149; doi:10.1371/journal.pone.0181377)
Supplement: S2 Table — (XLS) [file pone.0181377.s003.xls]

## Sheet: FSH data
1st Author	Green		1st Author	Lahteenmaki		1st Author	Rendtorff		1st Author	van Beek
PMID	23423746		PMID	18430073		PMID	21726269		PMID	17981817
Year	2012		Year	2008		Year	2012		Year	2007
Sconc	FSH	Class	Sconc	FSH	Class	Sconc	FSH	Class	Sconc	FSH	Class
0	27.8788	1	0	33.92	1	0	39.3	1	0	37.0461	1
0	26.5152	1	0	25.75	1	0	36.1	1	11.8935	25.5304	0
0	25	1	0	17.5	1	0	31.1	1	56.5089	16.2846	0
0	24.2424	1	0	15.33	1	11.2	26.8	0	62.5444	1.73531	0
0	17.1212	1	24.14	11.91	0	0	26.5	1	51.5976	4.74804	0
0	16.0606	1	52.46	11.82	0	0	22.7	1	46.6272	1.83935	0
0	15	1	27.9	5.41	0	0	21.1	1	34.7337	1.78636	0
0	11.0606	1	89.34	5.14	0	8.6	19.7	0	27.6923	2.09382	0
0	10.4545	1	0	4.92	1	1	19.3	0	25.7988	6.41992	0
0	8.33333	1	66.3	4.9	0	0	17.6	1	4.97041	10.2162	0
0	65.9091	1	10.62	4.66	0	4	14.1	0	0	19.3862	1
0	30.4545	1	77.33	4.48	0	0	12.7	1	0	19.399	1
0	29.5455	1	6.77	3.83	0	1.8	11.9	0	0.0591716	27.4378	1
0	28.9394	1	125.81	3.8	0	0	9.02	1	0	25.53	1
0	28.4848	1	114.76	3.55	0	51	8.81	0	0	25.8696	1
0	27.1212	1	62.92	2.98	0	0	7.98	1	0	12.2095	1
0	27.1212	1	272.67	2.67	0	160	7.4	0	0	10.7716	1
0	26.6667	1	36.02	1.91	0	46	6.78	0
0	26.0606	1	59.06	1.9	0	2.7	6.7	0
0	25.303	1	66.74	1.73	0	57	5.81	0
0	25.1515	1	25.46	1.66	0	15	5.33	0
0	23.1818	1	110.89	1.14	0	17	5.21	0
0	22.4242	1	0	0	1	126	4.96	0
0	81.8182	1				0	4.72	1
0	20.9091	1				154	4.46	0
0	49.3939	1				67.5	4.05	0
0	19.0909	1				210	3.6	0
0	18.7879	1				145.5	3.21	0
0	13.7879	1				34.8	3.19	0
0	43.3333	1				0	2.83	1
0	13.0303	1				55	2.39	0
0	11.9697	1				93	2.38	0
0	10.6061	1				32	2.22	0
0	9.24242	1				51.6	2.04	0
0	7.12121	1				185	1.98	0
0	36.9697	1				91.9	1.85	0
0	34.5455	1				37.4	1.46	0
0	33.9394	1
0	33.3333	1
0	32.1212	1
0	31.0606	1
0	30	1
0	23.9394	1
0	23.4848	1
0	22.1212	1
0	21.0606	1
0	50.303	1
0	20	1
0	18.7879	1
0	45	1
0	14.2424	1
0	43.3333	1
0	11.5152	1
0	37.5758	1
0	6.9697	1
0	6.36364	1
0	4.69697	1
0	3.63636	1
0	30.7576	1
0	26.2121	1
0	22.5758	1
0	21.5152	1
0	20.9091	1
0	20.1515	1
0	49.5455	1
0	48.9394	1
0	18.1818	1
0	17.5758	1
0	16.8182	1
0	13.0303	1
0	8.33333	1
0	6.06061	1
0	5.75758	1
0	5.15152	1
0	3.78788	1
0	28.1818	1
0	25.4545	1
0	25.303	1
0	22.8788	1
0	22.1212	1
0	21.8182	1
0	16.3636	1
0	11.5152	1
0	10.1515	1
0	8.0303	1
0	3.0303	1
0	2.42424	1
0	31.8182	1
0	27.2727	1
0	26.5152	1
0	24.8485	1
0	24.0909	1
0	15.6061	1
0	14.3939	1
0	14.0909	1
0	13.0303	1
0	13.0303	1
0	12.2727	1
0	9.69697	1
0	7.42424	1
0	5.60606	1
0	31.5152	1
0	29.5455	1
0	23.0303	1
0	22.7273	1
0.783092	22.4242	0
0.832365	18.1818	0
0.923873	10.303	0
1.01186	2.72727	0
1.1368	21.9697	0
1.31806	6.36364	0
1.32158	6.06061	0
1.33214	5.15152	0
1.34973	3.63636	0
1.48876	21.6667	0
1.57146	14.5455	0
1.58202	13.6364	0
1.59434	12.5758	0
1.60666	11.5152	0
1.65593	7.27273	0
1.714	2.27273	0
1.83367	21.9697	0
1.83719	21.6667	0
1.8671	19.0909	0
1.98325	9.09091	0
2.00612	7.12121	0
2.0554	2.87879	0
2.28593	13.0303	0
2.2912	12.5758	0
2.36687	6.06061	0
2.65899	10.9091	0
2.97223	13.9394	0
3.01622	10.1515	0
3.31538	14.3939	0
3.68141	12.8788	0
3.79404	3.18182	0
4.46451	5.45455	0
4.74783	11.0606	0
4.7971	6.81818	0
5.15257	6.21212	0
6.77155	16.8182	0
6.77507	16.5152	0
7.63735	2.27273	0
7.94355	5.90909	0
7.94707	5.60606	0
8.23391	10.9091	0
8.6932	1.36364	0
8.97652	6.9697	0
8.98708	6.06061	0
9.68747	5.75758	0
9.89864	17.5758	0
11.2941	17.4242	0
11.7781	5.75758	0
12.1247	5.90909	0
12.4028	11.9697	0
12.4292	9.69697	0
14.24	3.78788	0
14.5127	10.303	0
14.9051	6.51515	0
14.9139	5.75758	0
15.28	4.24242	0
16.3323	3.63636	0
16.3376	3.18182	0
17.0221	4.24242	0
17.7331	3.0303	0
18.356	9.39394	0
18.4229	3.63636	0
18.4229	3.63636	0
19.3274	15.7576	0
19.3943	10	0
21.1664	7.42424	0
21.1769	6.51515	0
21.2121	3.48485	0
22.5601	7.42424	0
22.5689	6.66667	0
22.6393	0.606061	0
22.8944	8.63636	0
22.9525	3.63636	0
23.2394	8.93939	0
23.5244	14.3939	0
23.5931	8.48485	0
23.9327	9.24242	0
24.3128	6.51515	0
25.747	3.0303	0
26.0215	9.39394	0
27.4364	7.57576	0
27.82	4.54545	0
28.4236	12.5758	0
29.1433	10.6061	0
29.8455	10.1515	0
29.8578	9.09091	0
29.9018	5.30303	0
29.9423	1.81818	0
30.6303	2.57576	0
30.9172	7.87879	0
30.9823	2.27273	0
32.0364	1.51515	0
32.6365	9.84848	0
33.0219	6.66667	0
35.5014	3.18182	0
35.5242	1.21212	0
35.8339	4.54545	0
37.562	5.75758	0
38.2906	3.0303	0
38.5968	6.66667	0
44.8949	4.39394	0
45.6164	2.27273	0
46.9486	7.57576	0
48.6591	10.303	0
49.7589	5.60606	0
50.4769	3.78788	0
52.8156	12.4242	0
52.9001	5.15152	0
53.2714	3.18182	0
54.6827	1.66667	0
55.3532	3.93939	0
56.0008	8.18182	0
58.0368	12.8788	0
58.7935	7.72727	0
61.6003	6.06061	0
61.632	3.33333	0
64.0693	3.48485	0
64.782	2.12121	0
72.4264	3.93939	0
72.7501	6.06061	0
73.769	8.33333	0
73.8183	4.09091	0
75.93	2.27273	0
80.0989	3.33333	0
83.9053	5.60606	0
84.6144	4.54545	0
84.6549	1.06061	0
84.9875	2.42424	0
86.383	2.27273	0
86.7226	3.0303	0
89.8462	4.09091	0
109.021	3.18182	0
119.466	3.78788	0
122.243	4.69697	0
122.986	0.757576	0
147.001	3.0303	0
150.134	3.33333	0
151.193	2.12121	0
151.193	2.12121	0
153.912	8.0303	0
156.772	1.81818	0
157.129	1.06061	0
175.578	2.57576	0
176.977	2.12121	0
177.677	1.81818	0
178.38	1.36364	0
179.432	0.757576	0
185.672	3.48485	0
210.053	4.24242	0
223.993	4.09091	0
265.132	1.9697	0
374.195	1.66667	0
